# Supplementary material for: Gut Microbiome-Mediated Mechanisms in Alleviating Opioid Addiction with Aqueous Extract of Anacyclus pyrethrum
Source: Biomedicines. 2024 May 23;12(6):1152. doi: 10.3390/biomedicines12061152 (PMC11200529; doi:10.3390/biomedicines12061152)
Supplement: Supplementary file 1 [file biomedicines-12-01152-s001.zip]

Archive with 1 entries (1 files):
- biomedicines-2985258-supplementary.pdf
